# Supplementary material for: Deciphering Master Gene Regulators and Associated Networks of Human Mesenchymal Stromal Cells
Source: Biomolecules. 2020 Apr 5;10(4):557. doi: 10.3390/biom10040557 (PMC7226324; doi:10.3390/biom10040557)
Supplement: Supplementary file 1 [file biomolecules-10-00557-s001.zip]

Archive with 12 entries (12 files):
- SanchezLuisEetal_Reviewed1_Supp_TABLE_S6.xlsx
- __MACOSX/._SanchezLuisEetal_Reviewed1_Supp_TABLE_S6.xlsx
- SanchezLuisEetal_Reviewed1_Supp_TABLE_S5.xlsx
- __MACOSX/._SanchezLuisEetal_Reviewed1_Supp_TABLE_S5.xlsx
- SanchezLuisEetal_Reviewed1_Supp_FIGURE-S4.pdf
- __MACOSX/._SanchezLuisEetal_Reviewed1_Supp_FIGURE-S4.pdf
- SanchezLuisEetal_Reviewed1_Supp_TABLE_S3.xlsx
- __MACOSX/._SanchezLuisEetal_Reviewed1_Supp_TABLE_S3.xlsx
- SanchezLuisEetal_Reviewed1_Supp_TABLE_S2.xlsx
- __MACOSX/._SanchezLuisEetal_Reviewed1_Supp_TABLE_S2.xlsx
- SanchezLuisEetal_Reviewed1_Supp_TABLE_S1.xlsx
- __MACOSX/._SanchezLuisEetal_Reviewed1_Supp_TABLE_S1.xlsx
