# Supplementary material for: Deciphering Master Gene Regulators and Associated Networks of Human Mesenchymal Stromal Cells
Source: Biomolecules. 2020 Apr 5;10(4):557. doi: 10.3390/biom10040557 (PMC7226324; doi:10.3390/biom10040557)
Supplement: Supplementary file 1 [file biomolecules-10-00557-s001.zip › SanchezLuisEetal_Reviewed1_Supp_TABLE_S6.xlsx]

## Sheet: Supplementary Table S6
Enriched Functional Term	N Genes (in the function)	N Genes (in the query)	N in function / N in query (%)	Regulation (UP/DOWN)	p-value (adj. Benjamini)	Genes
generation of neurons	26	283	7.34463	UP	0.0151681	RTN4, IRX3, SATB2, MYO6, CEBPB, IRX5, LST1, NRP1, UCHL1, LIFR, NTN4, GAS1, CDH2, HOXC10, GATA2, LAMB2, TULP3, FYN, TGIF1, CNTN4, OLIG1, UBB, LAMB1, NTM, TWIST1, BMPR1A
neurogenesis	30	283	8.47458	UP	0.00173589	RTN4, IRX3, NRP1, LST1, IRX5, UCHL1, CDH2, GATA2, LAMB2, OLIG1, LAMB1, EIF2B2, TWIST1, SATB2, CEBPB, MYO6, NTN4, GRIN2A, LIFR, GAS1, TACC2, HOXC10, TULP3, FYN, PDGFRA, TGIF1, CNTN4, UBB, NTM, BMPR1A
nervous system development	42	283	11.8644	UP	0.0072967	RTN4, TWSG1, IRX3, IRX5, LST1, NRP1, UCHL1, CDH2, TIMP3, GATA2, CD9, LAMB2, SERPINE2, ALDH1A3, OLIG1, LAMB1, EIF2B2, TWIST1, SATB2, MYO6, CEBPB, NODAL, LIFR, GRIN2A, NTN4, DPYSL3, GAS1, TACC2, NCKAP1, HOXC10, NOTCH2, HHEX, PPP1R9A, TULP3, FYN, PDE5A, PDGFRA, TGIF1, CNTN4, UBB, NTM, BMPR1A
cell-substrate adhesion	10	283	2.82486	UP	0.0147321	PTPRK, CTGF, COL3A1, ACTN1, NID2, ANTXR1, LAMB1, RAPH1, FN1, ITGBL1
extracellular matrix	22	323	6.21469	UP	0.00130571	COL4A2, LGALS1, HSD17B12, EFEMP1, COL3A1, NTN4, DCN, NID2, COL16A1, TIMP3, MMP2, COL5A2, TNFRSF11B, LAMB2, CTGF, FREM2, COL1A1, LOX, LAMB1, THBS1, GPC1, FN1
cytoskeleton	51	323	14.4068	UP	0.0032001	ENAH, WASF3, GNA11, DSTN, CTTN, FRMD6, SNTB2, IFNGR1, MYO6, MPP1, GRIN2A, PSD3, ACTN1, BASP1, CTNNA1, WAS, TACC2, CFL2, SGCD, DSP, PDE4DIP, SEPT6, ADD3, PARVA, ADD1, SYNC, CETN2, ZNF175, MYL9, PEA15, PFN2, KLC1, SORBS2, NPM1, ZNF701, CDC42EP3, MYOF, ARHGDIB, KIF3B, MYO1B, PCNT, PTPN13, DPYSL3, MID1, HOMER1, SEPT10, RAPH1, SEPT11, PPP1R9A, CDC42SE2, MAP4
face morphogenesis	4	283	1.12994	UP	0.0473194	PDGFRA, ASPH, COL1A1, MMP2
embryonic development	29	283	8.19209	UP	0.00183603	TWSG1, PRRX1, HOXC6, GATA2, DAB2, ALDH1A3, TWIST1, KAT2A, SATB2, CEBPB, MYO6, EPAS1, NODAL, GAS1, HOXC10, HHEX, PGM3, NOTCH2, TJP1, EYA2, TULP3, GFPT1, GRN, PDGFRA, TGIF1, COL1A1, BMPR1A, ADD1, ACVR1
organ morphogenesis	31	283	8.75706	UP	0.000405927	TWSG1, FGF7, NRP1, IRX5, PRRX1, DCN, MMP2, CTGF, ALDH1A3, LAMB1, TWIST1, SATB2, MYO6, NODAL, AXL, LIFR, GAS1, CSRP2, COL5A2, NOTCH2, HHEX, CCND1, EYA2, TULP3, FREM2, GFPT1, PDGFRA, TGIF1, COL1A1, BMPR1A, ACVR1
organ development	57	283	16.1017	UP	0.0169574	RTN4, NRP1, FGF7, GNA11, PRRX1, MMP2, BTK, GATA2, CTGF, SERPINE1, LOX, EIF2B2, TWIST1, SATB2, MYO6, NODAL, LIFR, WAS, TACC2, PGM3, HHEX, CCND1, EYA2, PDGFRA, TGIF1, SGCD, DSP, CNTN4, COL1A1, ACVR1, ADD1, TWSG1, IRX5, BLM, COL3A1, DCN, CDH2, TIMP3, ALDH1A3, BCL11A, LAMB1, THBS1, CEBPB, EPAS1, AXL, TEAD1, GAS1, SNAI2, CSRP2, HOMER1, COL5A2, NOTCH2, TULP3, FYN, FREM2, GFPT1, BMPR1A
cell differentiation	61	283	17.2316	UP	0.000488015	RTN4, SLC22A16, NRP1, DZIP1, UCHL1, BTK, GATA2, DAB2, SERPINE2, CTGF, OLIG1, EIF2B2, TWIST1, SRPK2, SATB2, MYO6, NODAL, GRIN2A, LIFR, TACC2, HOXC10, HHEX, CCND1, EYA2, PDGFRA, TGIF1, DSP, CNTN4, COL1A1, UBB, ACVR1, ADD1, TWSG1, IRX3, IRX5, LST1, BLM, CDH2, LAMB2, BCL11A, MSI2, LAMB1, FN1, CEBPB, EPAS1, LGALS1, NTN4, GAS1, CSRP2, HOMER1, ADIPOQ, S100A13, NOTCH2, PPP1R9A, TULP3, NXN, FYN, GFPT1, AN…
T cell activation	17	293	5	DOWN	4.65486e-06	PTPRC, IKZF1, FLT3, SLA2, WAS, VAV1, TNFRSF4, CD48, DOCK2, NLRC3, CXCR4, LCK, BCL11A, IRF1, TREML2, RHOH, SYK
lymphocyte activation	21	293	6.17647	DOWN	5.6755e-06	PTPRC, IKZF1, FLT3, SLA2, SLAMF7, TNFRSF4, VAV1, WAS, CD48, DOCK2, LAT2, NLRC3, CXCR4, LCK, BCL11A, PLCG2, MS4A1, IRF1, TREML2, RHOH, SYK
hemopoiesis	22	293	6.47059	DOWN	1.0272e-05	PTPRC, TWSG1, IKZF1, LMO2, FLT3, MYO1E, TIMP1, CDC42, TAL1, DOCK2, RPS19, ALAS2, LCK, BCL11A, IRF8, PLCG2, IRF1, SPTA1, KLF1, ADD2, RHOH, SYK
hemopoietic or lymphoid organ development	22	293	6.47059	DOWN	4.38422e-05	PTPRC, TWSG1, IKZF1, LMO2, FLT3, MYO1E, TIMP1, CDC42, TAL1, DOCK2, RPS19, ALAS2, LCK, BCL11A, IRF8, PLCG2, IRF1, SPTA1, KLF1, ADD2, RHOH, SYK
immune system development	22	293	6.47059	DOWN	7.49024e-05	PTPRC, TWSG1, IKZF1, LMO2, FLT3, MYO1E, TIMP1, CDC42, TAL1, DOCK2, RPS19, ALAS2, LCK, BCL11A, IRF8, PLCG2, IRF1, SPTA1, KLF1, ADD2, RHOH, SYK
regulation of immune system process	23	293	6.76471	DOWN	0.002044	SELP, PTPRC, ELF1, LST1, CR2, IKZF1, LMO2, FLT3, IL18, SLA2, TNFRSF4, SKAP1, CD83, TAL1, LAT2, PRAM1, LCK, PLCG2, THBS1, HLA-DOA, SASH3, AP2M1, SYK
calponin-like actin-binding	10	323	2.94118	DOWN	0.0025778	DIXDC1, VAV3, TAGLN, CNN3, ARHGEF6, IQGAP2, VAV1, PLS3, FLNA, PARVA
actin filament-based process	19	293	5.58824	DOWN	0.000509126	PRKCZ, CNN3, MYO1E, RHOQ, TMSB10, TTN, WAS, FLNA, ELMO1, CDC42, DOCK2, EPS8, SPTA1, ANTXR1, FGD5, PLS3, ADD2, PARVA, ARHGDIB
cytoskeleton organization	26	293	7.64706	DOWN	0.000664329	PRKCZ, CNN3, RHOQ, TTN, VILL, HOOK1, CDC42, DOCK2, ANK1, TUBB1, FGD5, PLS3, ARHGDIB, RET, TMSB10, WAS, FLNA, ELMO1, EPS8, TPPP, MAP7, SPTA1, ANTXR1, ADD2, SGCB, PARVA
GTPase regulator activity	24	304	7.05882	DOWN	0.00193275	OBSCN, VAV3, MADD, ARHGEF6, GPSM3, CYTH4, IQGAP2, MAP4K1, ARHGEF15, DOCK8, ARHGAP15, TTN, VAV1, WAS, MCF2L, TAGAP, DOCK2, RASGRP2, RAPGEF6, CHN2, FGD5, ARHGDIB, ARHGAP9, RHOH
