# Supplementary material for: Deciphering Master Gene Regulators and Associated Networks of Human Mesenchymal Stromal Cells
Source: Biomolecules. 2020 Apr 5;10(4):557. doi: 10.3390/biom10040557 (PMC7226324; doi:10.3390/biom10040557)
Supplement: Supplementary file 1 [file biomolecules-10-00557-s001.zip › SanchezLuisEetal_Reviewed1_Supp_TABLE_S5.xlsx]

## Sheet: Supplementary Table S5
N	Gene Regulators (TFs)	log2FC MSC-HSC	log2FC stMSC-HSC	log2FC MSC-LYM	log2FC MSC-FIB	log2FC MSC-stMSC	log2FC MSC-OSTB	Mean Expression	F-statistic MSC-HSC	raw p-value MSC-HSC	adjusted p-value MSC-HSC
1	EPAS1	3.56719	1.63067	3.52477	0.266885	1.93652	0.509432	8.47591	123.446	1.64248e-40	8.9628e-39
2	HOXC6	3.67901	3.7755	4.59054	-0.139921	-0.0964931	-0.0578498	8.53548	58.4375	8.73657e-28	1.39468e-26
3	IRX3	3.94	4.3672	5.23718	2.13153	-0.4272	-0.787654	8.09384	166.523	4.72238e-46	4.35659e-44
4	NFE2L1	2.04131	1.86838	1.93633	0.793358	0.172927	-0.196357	9.52014	152.195	2.29658e-44	1.80888e-42
5	PRRX1	4.21749	3.47234	4.9694	-0.298357	0.745156	0.587305	9.12099	125.916	7.16721e-41	4.04318e-39
6	SATB2	2.73674	2.62076	3.53405	1.03068	0.115975	-0.544552	7.41158	107.735	4.59904e-38	2.04786e-36
7	SNAI2	5.92771	7.08369	6.49186	0.371004	-1.15597	-0.253322	9.35449	457.143	6.99744e-66	3.89477e-63
8	TEAD1	2.98456	1.80314	3.98819	-0.659541	1.18142	-0.437614	7.8122	290.763	7.91187e-57	2.0325e-54
9	TULP3	1.9034	2.12243	1.88252	-0.138208	-0.219034	-0.137057	7.7463	126.285	6.33981e-41	3.58855e-39
10	TWIST1	4.13994	5.14607	4.43748	-1.22363	-1.00614	0.270287	7.73583	176.879	3.41789e-47	3.41748e-45
1	BCL11A	-2.77266	-2.95562	-2.34006	-0.534178	0.182957	0.0790277	5.23954	162.558	1.34173e-45	1.173e-43
2	DACH2	-0.771876	-0.868236	-0.0860183	-0.338879	0.0963597	0.0331591	4.05736	28.7329	5.67935e-19	2.25956e-18
3	ERG	-2.08323	-2.23065	-0.500032	0.0850123	0.147416	0.138209	4.61981	114.005	4.4856e-39	2.19008e-37
4	GATA2	-3.23548	-3.24636	-1.29642	-0.0882665	0.0108854	0.0436368	6.37372	112.151	8.82702e-39	4.23545e-37
5	GATA3	-1.92592	-1.95101	-1.52095	-0.31115	0.0250876	0.0943133	4.46462	31.0396	9.33067e-19	4.91029e-18
6	HLF	-3.1046	-3.0152	-0.398749	-0.361648	-0.0894024	-0.137577	4.65625	41.8628	8.60227e-23	7.51652e-22
7	MYB	-6.03662	-6.04131	-3.61536	-0.153752	0.00469256	0.206336	5.43321	362.152	3.40654e-61	1.21026e-58
8	PLAGL2	-1.73815	-1.31956	-1.84851	-0.659552	-0.41859	-0.0202521	5.7885	84.1204	9.40626e-34	2.85574e-32
9	POU2F1	-1.32499	-1.18527	-0.682932	-0.317804	-0.139726	-0.177478	5.7732	46.1669	3.17488e-26	2.85637e-25
10	TFEC	-2.06498	-2.10958	-2.37059	-0.0804116	0.044594	-0.0046043	4.12151	43.9174	1.77019e-23	1.6978e-22
