# Supplementary material for: Deciphering Master Gene Regulators and Associated Networks of Human Mesenchymal Stromal Cells
Source: Biomolecules. 2020 Apr 5;10(4):557. doi: 10.3390/biom10040557 (PMC7226324; doi:10.3390/biom10040557)
Supplement: Supplementary file 1 [file biomolecules-10-00557-s001.zip › SanchezLuisEetal_Reviewed1_Supp_TABLE_S3.xlsx]

## Sheet: Supplementary Table S3
Genes (in the Heatmap)	log2FC MSC-HSC	Mean Expression	F-statistic	raw p-value	adjusted p-value
A2M	0.671179	6.4739	18.9536	4.07524e-13	1.07705e-12
ABI3BP	4.38677	9.38543	77.9008	1.86985e-32	4.96387e-31
ACKR4	-0.163045	4.75991	579.138	1.09009e-70	1.30017e-67
ACTA2	6.80796	11.4049	278.049	6.02768e-56	1.29039e-53
ADH1B	-0.293583	5.2441	36.7862	5.40377e-21	3.77698e-20
AKR1C2	2.0565	8.17409	19.7745	1.5025e-13	4.16342e-13
ANGPTL4	0.540146	6.90179	24.8777	4.58333e-16	1.7272e-15
APCDD1	-0.198942	5.80739	30.7595	1.21666e-18	6.32691e-18
APOBEC3A	-0.605622	4.59867	275.135	9.71794e-56	1.9789e-53
APOD	-0.25551	6.27633	41.4439	1.19501e-22	1.02278e-21
ARG1	-0.567559	4.9061	471.524	1.65171e-66	9.55399e-64
ARHGDIB	-4.5694	7.35462	79.4755	8.61888e-33	2.35545e-31
B3GNT5	-3.99422	5.67842	45.102	7.27813e-24	7.36547e-23
C5AR1	0.0836673	5.09856	43.1402	3.20006e-23	2.96365e-22
CA1	-2.7033	6.39125	205.52	4.64327e-50	6.01034e-48
CA2	-3.31683	5.38557	136.067	2.73038e-42	1.81641e-40
CALD1	6.48179	9.57799	471.478	1.65927e-66	9.55399e-64
CAV1	6.36165	10.4485	686.548	3.59313e-74	6.66645e-71
CD36	-0.793115	5.89879	45.0851	7.37025e-24	7.44966e-23
CD69	-6.31513	4.37864	110.775	1.46746e-38	6.86378e-37
CDH13	5.00156	8.45827	87.2675	2.21616e-34	7.19951e-33
CDO1	1.42674	6.4722	36.4618	7.1278e-21	4.92836e-20
CEACAM8	-0.432566	4.32018	42.4347	5.5115e-23	4.91357e-22
CEMIP	6.02788	9.91891	54.5611	1.01919e-26	1.43736e-25
CHI3L1	4.47265	7.90207	25.5448	2.25418e-16	8.80475e-16
CHST2	1.65244	7.52862	20.8137	4.36799e-14	1.28523e-13
CLC	-4.69921	5.643	75.9208	5.03994e-32	1.27125e-30
COL11A1	5.3579	8.28287	62.4953	7.57217e-29	1.33941e-27
COL15A1	2.00116	6.69826	20.9888	3.55789e-14	1.05994e-13
COL1A1	6.13421	10.4844	180.429	1.43398e-47	1.48724e-45
COL1A2	8.4589	12.0174	1454.19	1.05864e-89	5.89241e-86
COL21A1	1.14567	6.23607	21.5741	1.80284e-14	5.56138e-14
COL3A1	8.42915	11.2185	988.322	1.11013e-81	3.7074e-78
COL4A1	5.93477	9.82158	163.769	9.73165e-46	8.73651e-44
COL5A2	6.89061	10.2291	1177.72	2.57356e-85	1.07433e-81
COL6A3	7.7755	11.583	1522.42	1.17286e-90	9.79224e-87
COLEC12	0.831177	6.4239	33.1579	1.31125e-19	7.74232e-19
COMP	3.87601	8.18813	46.6907	2.26513e-24	2.44178e-23
CPE	1.28472	6.54745	29.3806	4.59074e-18	2.23618e-17
CRISP3	-0.17792	4.13163	57.4267	1.63834e-27	2.53541e-26
CSF2RB	-3.34464	6.08828	26.7134	6.66106e-17	2.77719e-16
CTGF	8.54229	10.8658	660.9	2.16892e-73	3.62166e-70
CTHRC1	7.16142	10.5649	417.375	4.8136e-64	2.00944e-61
CTSC	-0.572769	6.8504	25.3592	2.74342e-16	1.06115e-15
CTSK	3.06093	9.58104	22.7132	4.9276e-15	1.64037e-14
CXCR2	0.0212515	4.54291	49.2633	3.62301e-25	4.35543e-24
DACT1	3.78124	8.13261	70.6603	7.78112e-31	1.73008e-29
DCN	5.74473	10.5842	189.211	1.78403e-48	2.0404e-46
DDAH1	5.65907	10.4129	616.836	5.61036e-72	7.80681e-69
DDX3Y	-2.45755	6.79395	9.94789	1.04598e-07	1.59884e-07
DEPTOR	2.10765	8.25536	47.1922	1.57596e-24	1.73699e-23
DKK3	5.01222	8.50859	244.431	2.02648e-53	3.31747e-51
DPP4	1.17871	6.58741	54.2884	1.21722e-26	1.7037e-25
DPT	0.121251	6.01397	61.0684	1.76465e-28	3.01597e-27
EFEMP1	7.32537	9.85923	200.652	1.34109e-49	1.64659e-47
EGR2	-0.628	6.7094	17.8842	1.5413e-12	3.82075e-12
EIF1AY	-0.618661	6.27157	6.52444	2.83836e-05	3.54143e-05
EMX2	2.95088	6.3398	35.4465	1.71275e-20	1.13176e-19
ENPP2	3.07827	8.95552	35.766	1.29762e-20	8.69486e-20
ENSG00000120087	2.11837	6.4615	34.6906	3.32373e-20	2.12561e-19
ENSG00000125385	-0.55842	11.4148	10.1094	8.13452e-08	1.25606e-07
ENSG00000179087	1.08467	5.23422	29.4856	4.14407e-18	2.02807e-17
ENSG00000188170	-5.24759	6.14416	170.966	1.50447e-46	1.44377e-44
ENSG00000206241	-5.28356	7.76019	34.7344	3.19783e-20	2.04902e-19
ENSG00000209580	-2.92404	9.29646	12.6505	1.80375e-09	3.23617e-09
ENSG00000217486	-5.81298	7.37108	35.7809	1.28097e-20	8.58679e-20
ENSG00000218741	-5.81298	7.37108	35.7809	1.28097e-20	8.58679e-20
ENSG00000221842	-5.66107	7.24839	171.156	1.43336e-46	1.38349e-44
ENSG00000222855	-1.51702	9.32534	14.2995	1.75055e-10	3.47601e-10
EPS8	5.55231	9.62103	235.645	1.04732e-52	1.61928e-50
ERRFI1	4.33044	9.83591	241.632	3.39936e-53	5.51092e-51
FABP3	-0.268003	5.98759	110.78	1.46488e-38	6.86378e-37
FBN2	1.71448	6.6854	47.3022	1.45595e-24	1.61645e-23
FCGR3B	-0.630448	4.5535	43.7827	1.96053e-23	1.87282e-22
FCN1	-0.532055	5.16336	76.4525	3.85422e-32	9.81064e-31
FKBP5	-1.30928	6.70528	29.4896	4.1278e-18	2.02188e-17
FLG	3.88839	6.18491	19.8831	1.31863e-13	3.67157e-13
FN1	7.39438	11.8331	560.901	4.90002e-70	5.11378e-67
FNDC1	5.65081	8.7103	70.1946	9.98993e-31	2.20068e-29
FOS	-4.04603	7.90627	18.6813	5.69892e-13	1.48225e-12
FOSB	-5.73164	6.9601	43.0029	3.55536e-23	3.26194e-22
FOXO1	-2.04338	6.5635	38.2047	1.63989e-21	1.22027e-20
FPR1	-0.273609	6.50557	31.8955	4.18285e-19	2.30665e-18
FRMD6	5.48552	10.0356	442.316	3.24677e-65	1.59454e-62
FSTL1	5.15946	11.702	970.968	2.58203e-81	7.18579e-78
G0S2	2.5618	7.64845	41.0928	1.57678e-22	1.32507e-21
GJA1	8.77674	11.0186	2026.2	1.2615e-96	2.10645e-92
GPNMB	3.78477	9.47115	41.9138	8.26645e-23	7.23444e-22
GREM1	4.26991	8.50122	33.2438	1.21293e-19	7.2179e-19
HAS1	2.41038	7.6647	24.4256	7.45699e-16	2.73784e-15
HBA2	-2.76133	6.72574	181.882	1.00951e-47	1.06689e-45
HBM	-1.0436	5.74439	194.943	4.79549e-49	5.71965e-47
HCK	-0.112339	5.42727	49.4207	3.24591e-25	3.92471e-24
ID1	-0.711998	7.8535	9.31345	2.83951e-07	4.17819e-07
ID3	2.81849	8.92435	64.3409	2.58939e-29	4.86911e-28
ID4	3.4779	7.43643	46.297	3.01702e-24	3.18446e-23
IGDCC4	0.768212	5.95157	29.8359	2.9495e-18	1.47281e-17
IGF2	3.83392	8.39133	31.9962	3.80914e-19	2.11383e-18
IGFBP3	6.5493	10.7089	121.267	3.45598e-40	1.8437e-38
IGHA1	-0.389928	5.18104	21.4458	2.09092e-14	6.40745e-14
IL13RA2	-0.275948	4.97289	20.2127	8.89119e-14	2.52965e-13
IL6	3.63799	8.10638	30.2189	2.03898e-18	1.03738e-17
ITGA10	0.435657	6.58102	27.0671	4.63244e-17	1.97378e-16
ITGBL1	6.888	9.64731	505.244	6.55966e-68	4.97878e-65
ITIH5	0.198652	6.55244	8.58006	9.21202e-07	1.29841e-06
KAT2B	1.09171	6.97862	47.1169	1.66397e-24	1.83037e-23
KCNE4	3.65308	7.64616	73.4541	1.78439e-31	4.21439e-30
KRT14	1.09622	5.61397	11.3879	1.15712e-08	1.92754e-08
LAMB1	5.77985	8.82058	261.943	8.97445e-55	1.72248e-52
LCN2	-0.594847	5.59826	71.8324	4.17218e-31	9.55652e-30
LGALS3	5.0947	11.3811	174.257	6.5571e-47	6.44062e-45
LOXL1	6.13809	9.90814	271.464	1.78574e-55	3.50803e-53
LTF	-0.660994	5.76267	82.3403	2.17247e-33	6.30886e-32
LUM	7.63885	9.68914	234.188	1.38273e-52	2.08007e-50
LYZ	-5.55988	5.43149	60.0486	3.2602e-28	5.40604e-27
MAB21L2	-0.632383	4.80612	42.6383	4.70836e-23	4.24515e-22
MAFF	-2.66521	8.76454	21.1198	3.05325e-14	9.16632e-14
MAMDC2	-0.532756	5.1995	25.1883	3.2897e-16	1.26105e-15
MAOA	0.176076	5.7204	29.7075	3.34001e-18	1.65642e-17
MEST	1.60927	10.1166	114.619	3.5928e-39	1.76969e-37
MGP	3.984	7.3915	37.0402	4.35566e-21	3.08051e-20
MME	2.1689	8.05294	28.4482	1.15037e-17	5.31955e-17
MMP1	1.12066	5.71589	41.0961	1.57266e-22	1.32227e-21
MMP2	4.66272	10.8148	285.105	1.93279e-56	4.5456e-54
MMP3	-0.25685	5.88334	42.846	4.01149e-23	3.65433e-22
MMP9	-0.965088	6.28363	60.992	1.8472e-28	3.15062e-27
MNDA	-0.312216	4.72676	85.1925	5.72072e-34	1.77226e-32
MT1E	2.5137	9.64275	26.5691	7.7302e-17	3.19186e-16
MT1X	1.66059	8.55417	23.5335	1.97672e-15	6.87507e-15
MXRA5	2.72892	7.99078	34.1487	5.37624e-20	3.34597e-19
MYB	-6.03662	5.43321	362.152	3.40654e-61	1.21026e-58
MYL9	7.30922	10.1895	281.79	3.28702e-56	7.41712e-54
NDNF	1.0615	6.48578	23.9999	1.18451e-15	4.23805e-15
NNMT	6.7862	10.7566	559.565	5.48046e-70	5.3831e-67
OLAH	-0.599487	5.29432	51.4948	7.79811e-26	1.00628e-24
OSR2	0.515505	6.52705	27.6064	2.67636e-17	1.17636e-16
PCSK1	0.184452	4.97898	36.0663	1.00104e-20	6.77833e-20
PDGFRA	6.09624	10.206	396.162	5.39736e-63	2.14584e-60
PDK4	-0.378837	5.32732	45.3419	6.09102e-24	6.22828e-23
PFN1	4.70722	10.3299	28.4943	1.09886e-17	5.09687e-17
PITX2	4.14731	6.22766	53.0885	2.67971e-26	3.61728e-25
PLBD1	0.0089668	6.15346	37.3156	3.45105e-21	2.47022e-20
PLK2	3.56493	8.10887	50.6809	1.35787e-25	1.69714e-24
PLOD2	5.13485	9.63412	222.066	1.48696e-51	2.10417e-49
PLPP3	5.86477	9.91606	93.6701	1.32784e-35	4.80959e-34
PLS3	6.40061	10.3634	819.394	8.2673e-78	1.72559e-74
POSTN	8.05456	10.8637	177.445	2.97222e-47	3.00788e-45
PPP1R14A	3.00458	6.89797	26.8524	5.77311e-17	2.42331e-16
PRELP	0.0861494	7.32636	50.4787	1.56001e-25	1.93673e-24
PRSS23	6.27344	10.1087	253.609	3.8586e-54	6.7822e-52
PSG5	1.51604	6.65509	31.1365	8.51478e-19	4.51651e-18
RECK	5.60311	9.17184	157.398	5.40559e-45	4.42463e-43
RGCC	-6.00143	6.79101	61.1391	1.69166e-28	2.89717e-27
RHOB	2.92641	9.14237	16.4491	9.72589e-12	2.20387e-11
RND3	5.93601	10.5897	451.467	1.25203e-65	6.53326e-63
RPL18A	1.42601	11.4014	6.23106	4.70066e-05	5.77526e-05
RPS20	-0.00126366	11.7814	9.26541	3.06484e-07	4.49707e-07
RPS4Y1	-1.76136	9.69325	3.35251	0.00775807	0.008285
S100A12	-0.94225	5.29736	132.641	8.03016e-42	4.98467e-40
S100A4	-2.46108	8.896	42.8284	4.06623e-23	3.69815e-22
S100A8	-0.910616	5.1471	212.669	1.01883e-50	1.3502e-48
S100A9	-0.439756	6.20093	93.822	1.2445e-35	4.51753e-34
S100P	-0.236771	5.67665	48.7177	5.31406e-25	6.24448e-24
SCRG1	2.36067	7.71411	35.2474	2.0378e-20	1.33545e-19
SEL1L3	2.18895	7.62401	49.3807	3.33767e-25	4.03274e-24
SERPINA3	-0.223309	7.01362	23.6915	1.66088e-15	5.82634e-15
SNAI2	5.92771	9.35449	457.143	6.99744e-66	3.89477e-63
SORBS2	4.20529	7.99729	212.604	1.03278e-50	1.3579e-48
SPARC	6.04967	11.2486	837.306	2.9614e-78	7.0642e-75
SPARCL1	-0.763381	5.04604	49.2749	3.59376e-25	4.32963e-24
SPINK2	-6.05401	5.65624	322.146	7.36308e-59	2.27683e-56
SPOCK1	6.0837	9.93432	245.402	1.69571e-53	2.80346e-51
SPP1	1.10648	6.22403	28.9029	7.33454e-18	3.48626e-17
SRGN	0.737295	11.0571	117.026	1.51891e-39	7.75619e-38
SRPX	4.99986	9.50427	98.0518	2.1159e-36	8.10352e-35
TAGLN	8.43876	11.2326	253.348	4.04161e-54	7.02988e-52
TGFBI	7.11218	12.1154	137.005	2.04117e-42	1.3855e-40
THBS2	5.92134	11.0325	290.414	8.35596e-57	2.11406e-54
TIMP4	0.394222	6.17843	20.1758	9.29027e-14	2.63601e-13
TM4SF1	4.06631	8.061	161.736	1.67077e-45	1.44552e-43
TM4SF20	1.46422	5.65329	23.2205	2.79528e-15	9.57842e-15
TMEM100	0.376288	5.20299	35.4836	1.65824e-20	1.09791e-19
TMEM47	6.03944	9.33765	482.532	5.62659e-67	3.61357e-64
TNFRSF11B	4.92078	8.29209	63.8059	3.5256e-29	6.51943e-28
TREM1	-1.25002	6.24706	38.6258	1.15737e-21	8.78046e-21
VCAM1	4.76792	8.90192	107.573	4.8929e-38	2.17292e-36
VCAN	6.62505	10.1536	53.7799	1.69801e-26	2.33938e-25
ZBTB16	-2.77536	5.70281	93.9096	1.19887e-35	4.36138e-34
