# Supplementary material for: Deciphering Master Gene Regulators and Associated Networks of Human Mesenchymal Stromal Cells
Source: Biomolecules. 2020 Apr 5;10(4):557. doi: 10.3390/biom10040557 (PMC7226324; doi:10.3390/biom10040557)
Supplement: Supplementary file 1 [file biomolecules-10-00557-s001.zip › SanchezLuisEetal_Reviewed1_Supp_TABLE_S2.xlsx]

## Sheet: Supplementary Table S2
Cell Type	Abbreviation	Type of cells (all isolated from healthy human donors)	Number of Samples (all)	Number of Samples ( * only derived from Bone Marrow of healthy donors)
Haematopoietic Stem Cells	HSC	primary cells	47	10
Lymphocytes (Haematopoietic Differentiated Cells)	LYM	primary cells	9	9
Mesenchymal Stromal/Stem Cells	MSC	primary cells	116	50
Stimulated MSCs	stMSC	stimulated	27	[ 6 ]
Fibroblasts (derived from skin)	FIB	primary cells	11	11
Osteoblasts	OSTB	primary cells	13	13
Stimulated Osteoblasts	stOSTB	stimulated	23	–
MSC-derived Adipoblasts	dADIP	derived from SCs	3	–
MSC-derived Chondroblasts	dCHON	derived from SCs	3	–
MSC-derived Osteoblasts	dOSTB	derived from SCs	12	–
		Total =	264	93
