# Supplementary material for: Deciphering Master Gene Regulators and Associated Networks of Human Mesenchymal Stromal Cells
Source: Biomolecules. 2020 Apr 5;10(4):557. doi: 10.3390/biom10040557 (PMC7226324; doi:10.3390/biom10040557)
Supplement: Supplementary file 1 [file biomolecules-10-00557-s001.zip › SanchezLuisEetal_Reviewed1_Supp_TABLE_S1.xlsx]

## Sheet: Supplementary Table S1
DataSet	Publication Reference	GEO DataSet ID	Gen Expression Microarray Platform	HSC	LYM	MSC	stMSC	FIB	OSTB	stOSTB	dOSTB	dADIP	dCHON	N	BM-HSC	LYM	BM-MSC	FIB	OSTB	N
1	Eckfeldt et al. 2005	GSE2666	HG-U133A & HG-U133B	18										18	4					4
2	Bhatia et al. 2004	GSE3823	HG-U133A & HG-U133B	21										21	6					6
3	Markov et al. 2007	GSE6029	HG-U133A & HG-U133B			9								9			3			3
4	Sacchetti et al. 2007	GSE6460	HG-U133 Plus 2.0			4	3							7			4			4
5	Tanabe et al. 2008	GSE7637	HG-U133 Plus 2.0			30								30			3			3
6	Tanabe et al. 2008	GSE7888	HG-U133 Plus 2.0			23								23			6			6
7	Kubo et al. 2009	GSE9451	HG-U133 Plus 2.0			3		3			3	3	3	15			3	3		6
8	Larson et al. 2007	GSE9520	HG-U133 Plus 2.0			6								6						–
9	Wagner et al. 2008	GSE9593	HG-U133 Plus 2.0			13								13			3			3
10	Mishra et al. 2008	GSE9764	HG-U133 Plus 2.0			5								5			5			5
11	Delorme et al. 2007	GSE9894	HG-U133 Plus 2.0		9	3								12		9	3			12
12	Grundberg et al. 2008	GSE10311	HG-U133 Plus 2.0						9	12				21					9	9
13	Mrugala et al. 2009	GSE10315	HG-U133 Plus 2.0			5	24							29			5			5
14	Dick et al. 2004	GSE10438	HG-U133A & HG-U133B	8										8						–
15	Chen et al. 2008	GSE11418	HG-U133 Plus 2.0					8						8				8		8
16	Granchi et al. 2010	GSE12264	HG-U133 Plus 2.0						4	11				15					4	4
17	Hamidouche et al. 2009	GSE18043	HG-U133 Plus 2.0			3					9			12			3			3
18	Garcia-Gomez et al. 2014	GSE46053	HG-U133 Plus 2.0			12								12			12			12
			TOTAL	47	9	116	27	11	13	23	12	3	3	264	10	9	50	11	13	93
TABLE LEGEND:
HSC	Hematopoietic Stem Cells
LYM	Hematopoietic Differentiated Cells (Lymphocytes)
MSC	Mesenchymal Stromal/Stem Cells
stMSC	Stimulated MSCs
FIB	Skin Fibroblasts
OSTB	Osteoblasts
stOSTB	Stimulated Osteoblasts
dOSTB	MSC-derived Osteoblasts
dADIP	MSC-derived Adipoblasts
dCHON	MSC-derived Chondroblasts
BM-	isolated from Bone Marrow
N	Number of samples
